# Supplementary material for: Investigation of the Efficiency of Mask Wearing, Contact Tracing, and Case Isolation during the COVID-19 Outbreak
Source: J Clin Med. 2021 Jun 23;10(13):2761. doi: 10.3390/jcm10132761 (PMC8269102; doi:10.3390/jcm10132761)
Supplement: Supplementary file 1 [file jcm-10-02761-s001.zip]

Archive with 1 entries (1 files):
- jcm-1245862-SI.pdf
